# Supplementary material for: Evolutionary dynamics of the chloroplast genome sequences of six Colobanthus species
Source: Sci Rep. 2020 Jul 13;10:11522. doi: 10.1038/s41598-020-68563-5 (PMC7359349; doi:10.1038/s41598-020-68563-5)
Supplement: Supplementary file 2 — Supplementary Table S1. [file 41598_2020_68563_MOESM2_ESM.xlsx]

## Sheet: Arkusz2
Evolutionary dynamics of the chloroplast genome sequences of six Colobanthus species
Piotr Androsiuk1, Jan Paweł Jastrzębski1, Łukasz Paukszto1, Karol Makowczenko1, Adam Okorski2, Agnieszka Pszczółkowska2, Katarzyna Joanna Chwedorzewska3, Ryszard Górecki1, Irena Giełwanowska1
1. Department of Plant Physiology, Genetics and Biotechnology, Faculty of Biology and Biotechnology, University of Warmia and Mazury in Olsztyn, ul. M. Oczapowskiego 1A, 10-719 Olsztyn, Poland.
2. Department of Entomology, Phytopathology and Molecular Diagnostics, Faculty of Environmental Management and Agriculture, University of Warmia and Mazury in Olsztyn, ul. Prawocheńskiego 17, 10-720 Olsztyn, Poland.
3. Department of Agronomy, Warsaw University of Life Sciences-SGGW, ul. Nowoursynowska 166, 02-787 Warszawa, Poland.
Table S1. Codon usage in all protein-coding genes for eight Colobanthus species
		C. acicularis		C. affinis		C. apetalus		C. lycopodioides		C. nivicola		C. pulvinatus		C. quitensis		C. subulatus
Codon	AA	N	Freq	N	Freq	N	Freq	N	Freq	N	Freq	N	Freq	N	Freq	N	Freq
GCA	A	375	1.434	375	1.433	376	1.437	375	1.433	376	1.437	376	1.437	376	1.437	374	1.430
GCC	A	250	0.956	248	0.948	249	0.952	248	0.948	249	0.952	249	0.952	252	0.964	253	0.967
GCG	A	153	0.585	153	0.585	153	0.585	154	0.589	152	0.581	152	0.581	153	0.585	155	0.592
GCT	A	620	2.370	619	2.366	620	2.370	620	2.370	620	2.370	620	2.370	619	2.367	616	2.355
TGC	C	67	0.256	66	0.252	67	0.256	69	0.264	66	0.252	66	0.252	69	0.264	67	0.256
TGT	C	251	0.960	252	0.963	251	0.960	249	0.952	251	0.959	251	0.959	251	0.959	251	0.959
GAC	D	207	0.791	206	0.787	205	0.784	207	0.791	205	0.784	205	0.784	207	0.791	209	0.799
GAT	D	853	3.261	854	3.265	854	3.265	854	3.264	854	3.265	854	3.265	854	3.265	852	3.257
GAA	E	1020	3.899	1024	3.915	1023	3.911	1029	3.933	1025	3.918	1025	3.918	1025	3.918	1025	3.918
GAG	E	320	1.223	320	1.223	320	1.223	316	1.208	319	1.219	319	1.219	320	1.223	318	1.215
TTC	F	469	1.793	470	1.797	469	1.793	469	1.793	471	1.800	471	1.800	467	1.786	466	1.781
TTT	F	1069	4.087	1070	4.090	1071	4.094	1070	4.090	1070	4.090	1070	4.090	1065	4.073	1068	4.083
GGA	G	709	2.710	711	2.718	711	2.718	708	2.706	711	2.718	711	2.718	709	2.710	712	2.722
GGC	G	190	0.726	188	0.719	186	0.711	190	0.726	188	0.719	188	0.719	192	0.734	187	0.715
GGG	G	307	1.174	306	1.170	307	1.174	305	1.166	306	1.170	306	1.170	306	1.170	305	1.166
GGT	G	538	2.057	538	2.057	540	2.064	540	2.064	537	2.053	537	2.053	535	2.046	539	2.060
CAC	H	157	0.600	158	0.604	158	0.604	158	0.604	157	0.600	157	0.601	158	0.604	156	0.596
CAT	H	447	1.709	447	1.709	447	1.709	445	1.701	448	1.713	448	1.713	447	1.709	449	1.716
ATA	I	694	2.653	695	2.657	695	2.657	692	2.645	694	2.653	694	2.653	696	2.662	696	2.660
ATC	I	413	1.579	412	1.575	410	1.567	409	1.563	411	1.571	411	1.571	411	1.571	410	1.567
ATT	I	1131	4.324	1132	4.327	1135	4.339	1133	4.331	1133	4.331	1133	4.331	1130	4.321	1132	4.327
AAA	K	1126	4.304	1122	4.289	1122	4.289	1127	4.308	1123	4.293	1123	4.293	1123	4.293	1120	4.281
AAG	K	324	1.239	323	1.235	323	1.235	326	1.246	324	1.238	324	1.239	323	1.235	322	1.231
CTA	L	378	1.445	379	1.449	379	1.449	378	1.445	381	1.456	381	1.456	380	1.453	377	1.441
CTC	L	197	0.753	198	0.757	198	0.757	198	0.757	198	0.757	198	0.757	200	0.765	199	0.761
CTG	L	167	0.638	167	0.638	167	0.638	171	0.654	165	0.631	165	0.631	168	0.642	168	0.642
CTT	L	606	2.317	604	2.309	604	2.309	605	2.312	603	2.305	603	2.305	604	2.309	608	2.324
TTA	L	924	3.532	924	3.532	928	3.547	928	3.547	927	3.544	927	3.544	926	3.541	926	3.541
TTG	L	536	2.049	533	2.037	531	2.030	529	2.022	534	2.041	534	2.041	533	2.038	534	2.041
ATG	M	591	2.259	591	2.259	589	2.252	591	2.259	590	2.255	590	2.255	588	2.249	591	2.259
GTG	M	3	0.011	3	0.011	3	0.011	3	0.011	3	0.011	3	0.011	3	0.011	3	0.011
TTG	M	2	0.008	2	0.008	2	0.008	2	0.008	2	0.008	2	0.008	2	0.008	2	0.008
AAC	N	293	1.120	296	1.132	294	1.124	299	1.143	296	1.131	296	1.131	299	1.143	299	1.143
AAT	N	951	3.636	950	3.632	950	3.632	951	3.635	949	3.628	949	3.628	945	3.614	948	3.624
CCA	P	298	1.139	298	1.139	298	1.139	298	1.139	299	1.143	299	1.143	297	1.136	298	1.139
CCC	P	218	0.833	218	0.833	218	0.833	216	0.825	217	0.829	217	0.829	219	0.837	217	0.829
CCG	P	149	0.570	149	0.570	149	0.570	147	0.562	148	0.566	148	0.566	150	0.574	149	0.570
CCT	P	421	1.609	422	1.613	422	1.613	423	1.617	424	1.621	424	1.620	421	1.610	423	1.617
CAA	Q	723	2.764	722	2.760	724	2.768	715	2.733	720	2.752	720	2.752	715	2.734	720	2.752
CAG	Q	216	0.826	214	0.818	214	0.818	216	0.825	216	0.826	216	0.826	216	0.826	217	0.830
AGA	R	435	1.663	435	1.663	435	1.663	436	1.666	434	1.659	434	1.659	435	1.663	434	1.659
AGG	R	180	0.688	182	0.696	182	0.696	182	0.696	182	0.696	182	0.696	181	0.692	182	0.696
CGA	R	374	1.430	377	1.441	374	1.430	376	1.437	377	1.441	377	1.441	374	1.430	377	1.441
CGC	R	113	0.432	110	0.420	112	0.428	108	0.413	110	0.420	110	0.420	113	0.432	110	0.420
CGG	R	114	0.436	115	0.440	115	0.440	116	0.443	114	0.436	114	0.436	115	0.440	116	0.443
CGT	R	345	1.319	344	1.315	345	1.319	346	1.322	344	1.315	344	1.315	344	1.315	344	1.315
AGC	S	127	0.485	127	0.485	127	0.485	128	0.489	128	0.489	128	0.489	127	0.486	127	0.485
AGT	S	412	1.575	410	1.567	410	1.567	408	1.559	411	1.571	411	1.571	410	1.567	409	1.563
TCA	S	390	1.491	388	1.483	387	1.479	390	1.491	388	1.483	388	1.483	391	1.495	390	1.491
TCC	S	312	1.193	314	1.200	314	1.200	311	1.189	314	1.200	314	1.200	311	1.189	313	1.196
TCG	S	216	0.826	218	0.833	217	0.829	219	0.837	218	0.833	218	0.833	217	0.829	214	0.818
TCT	S	548	2.095	547	2.091	548	2.095	543	2.0755	546	2.087	546	2.087	545	2.084	548	2.095
ACA	T	413	1.579	413	1.579	414	1.583	413	1.579	413	1.579	413	1.579	414	1.583	414	1.583
ACC	T	222	0.849	221	0.845	219	0.837	221	0.845	223	0.852	223	0.852	223	0.852	224	0.856
ACG	T	182	0.696	184	0.703	185	0.707	180	0.688	182	0.696	182	0.696	179	0.684	178	0.680
ACT	T	526	2.011	525	2.007	524	2.003	527	2.014	524	2.003	524	2.003	526	2.011	526	2.011
GTA	V	513	1.962	515	1.969	513	1.961	517	1.976	511	1.953	511	1.953	513	1.961	515	1.969
GTC	V	168	0.642	168	0.642	169	0.646	165	0.631	170	0.650	170	0.650	167	0.639	169	0.646
GTG	V	178	0.680	180	0.688	180	0.688	181	0.692	180	0.688	180	0.688	181	0.692	180	0.688
GTT	V	518	1.980	516	1.972	517	1.976	520	1.988	517	1.976	517	1.976	519	1.985	520	1.988
TGG	W	453	1.732	454	1.735	453	1.732	453	1.731	453	1.732	453	1.732	452	1.728	451	1.724
TAC	Y	180	0.688	181	0.692	181	0.692	181	0.692	181	0.692	181	0.692	181	0.692	181	0.692
TAT	Y	794	3.035	793	3.031	793	3.0315	795	3.039	794	3.035	794	3.035	794	3.036	793	3.031
TAA	*	48	0.183	48	0.183	48	0.183	48	0.183	48	0.183	48	0.183	47	0.180	48	0.183
TAG	*	15	0.057	15	0.057	15	0.057	15	0.057	15	0.057	15	0.057	15	0.057	15	0.057
TGA	*	20	0.076	20	0.0764	20	0.076	20	0.076	20	0.076	20	0.076	21	0.080	20	0.076
