# Supplementary material for: Evolutionary dynamics of the chloroplast genome sequences of six Colobanthus species
Source: Sci Rep. 2020 Jul 13;10:11522. doi: 10.1038/s41598-020-68563-5 (PMC7359349; doi:10.1038/s41598-020-68563-5)
Supplement: Supplementary file 5 — Supplementary Table S4. [file 41598_2020_68563_MOESM5_ESM.xlsx]

## Sheet: TableS3
Evolutionary dynamics of the chloroplast genome sequences of six Colobanthus species
Piotr Androsiuk1, Jan Paweł Jastrzębski1, Łukasz Paukszto1, Karol Makowczenko1, Adam Okorski2, Agnieszka Pszczółkowska2, Katarzyna Joanna Chwedorzewska3, Ryszard Górecki1, Irena Giełwanowska1
1. Department of Plant Physiology, Genetics and Biotechnology, Faculty of Biology and Biotechnology, University of Warmia and Mazury in Olsztyn, ul. M. Oczapowskiego 1A, 10-719 Olsztyn, Poland.
2. Department of Entomology, Phytopathology and Molecular Diagnostics, Faculty of Environmental Management and Agriculture, University of Warmia and Mazury in Olsztyn, ul. Prawocheńskiego 17, 10-720 Olsztyn, Poland.
3. Department of Agronomy, Warsaw University of Life Sciences-SGGW, ul. Nowoursynowska 166, 02-787 Warszawa, Poland.
Table S4. The sliding window of DnaSp
Window	Midpoint	Pi	Theta	S
1-809	409	0	0	0
60-859	459	0	0	0
110-909	509	0	0	0
160-959	559	0	0	0
210-1009	609	0.00031	0.00048	1
260-1059	659	0.00031	0.00048	1
310-1109	709	0.00031	0.00048	1
360-1159	759	0.00031	0.00048	1
410-1209	809	0.00031	0.00048	1
460-1259	859	0.00031	0.00048	1
510-1309	909	0.00031	0.00048	1
560-1359	959	0.00031	0.00048	1
610-1409	1009	0.00031	0.00048	1
660-1459	1059	0.00031	0.00048	1
710-1509	1109	0.00031	0.00048	1
760-1559	1159	0.00063	0.00096	2
810-1609	1209	0.00063	0.00096	2
860-1659	1259	0.00063	0.00096	2
910-1709	1309	0.00063	0.00096	2
960-1759	1359	0.00063	0.00096	2
1010-1809	1409	0.00031	0.00048	1
1060-1859	1459	0.00031	0.00048	1
1110-1909	1509	0.00031	0.00048	1
1160-1959	1559	0.00031	0.00048	1
1210-2009	1609	0.00031	0.00048	1
1260-2059	1659	0.00063	0.00096	2
1310-2109	1709	0.00063	0.00096	2
1360-2159	1759	0.00063	0.00096	2
1410-2209	1809	0.00063	0.00096	2
1460-2259	1859	0.00063	0.00096	2
1510-2309	1909	0.00063	0.00096	2
1560-2359	1959	0.00031	0.00048	1
1610-2409	2009	0.00031	0.00048	1
1660-2459	2059	0.00031	0.00048	1
1710-2509	2109	0.00031	0.00048	1
1760-2559	2159	0.00031	0.00048	1
1810-2609	2209	0.00063	0.00096	2
1860-2659	2259	0.00063	0.00096	2
1910-2709	2309	0.00063	0.00096	2
1960-2759	2359	0.00094	0.00145	3
2010-2809	2409	0.00094	0.00145	3
2060-2859	2459	0.00063	0.00096	2
2110-2909	2509	0.00063	0.00096	2
2160-2959	2559	0.00063	0.00096	2
2210-3009	2609	0.00063	0.00096	2
2260-3059	2659	0.00063	0.00096	2
2310-3109	2709	0.00063	0.00096	2
2360-3159	2759	0.00063	0.00096	2
2410-3209	2809	0.00063	0.00096	2
2460-3259	2859	0.00063	0.00096	2
2510-3309	2909	0.00063	0.00096	2
2560-3359	2959	0.00063	0.00096	2
2610-3409	3009	0.00031	0.00048	1
2660-3459	3059	0.00031	0.00048	1
2710-3509	3109	0.00031	0.00048	1
2760-3559	3159	0	0	0
2810-3609	3209	0	0	0
2860-3659	3259	0	0	0
2910-3709	3309	0.00054	0.00048	1
2960-3759	3359	0.00054	0.00048	1
3010-3809	3409	0.00054	0.00048	1
3060-3859	3459	0.00054	0.00048	1
3110-3909	3509	0.00054	0.00048	1
3160-3959	3559	0.00054	0.00048	1
3210-4009	3609	0.00054	0.00048	1
3260-4059	3659	0.00054	0.00048	1
3310-4109	3709	0.00054	0.00048	1
3360-4159	3759	0.00054	0.00048	1
3410-4209	3809	0.00054	0.00048	1
3460-4259	3859	0.00054	0.00048	1
3510-4309	3909	0.00054	0.00048	1
3560-4359	3959	0.00054	0.00048	1
3610-4409	4009	0.00054	0.00048	1
3660-4459	4059	0.00054	0.00048	1
3710-4509	4109	0	0	0
3760-4559	4159	0	0	0
3810-4609	4209	0.00031	0.00048	1
3860-4659	4259	0.00031	0.00048	1
3910-4709	4309	0.00031	0.00048	1
3960-4759	4359	0.00031	0.00048	1
4010-4809	4409	0.00031	0.00048	1
4060-4859	4459	0.00094	0.00145	3
4110-4909	4509	0.00094	0.00145	3
4160-4959	4559	0.00094	0.00145	3
4210-5009	4609	0.00094	0.00145	3
4260-5059	4659	0.00094	0.00145	3
4310-5115	4709	0.00094	0.00145	3
4360-5165	4759	0.00094	0.00145	3
4410-5215	4809	0.00094	0.00145	3
4460-5265	4859	0.00094	0.00145	3
4510-5315	4909	0.00094	0.00145	3
4560-5365	4959	0.00094	0.00145	3
4610-5415	5009	0.00063	0.00096	2
4660-5465	5059	0.00094	0.00145	3
4710-5515	5115	0.00094	0.00145	3
4760-5565	5165	0.00125	0.00193	4
4810-5615	5215	0.00125	0.00193	4
4860-5665	5265	0.00063	0.00096	2
4910-5715	5315	0.00063	0.00096	2
4960-5765	5365	0.00063	0.00096	2
5010-5815	5415	0.00063	0.00096	2
5060-5865	5465	0.00063	0.00096	2
5116-5915	5515	0.00063	0.00096	2
5166-5965	5565	0.00063	0.00096	2
5216-6015	5615	0.00063	0.00096	2
5266-6065	5665	0.00063	0.00096	2
5316-6115	5715	0.00063	0.00096	2
5366-6165	5765	0.00063	0.00096	2
5416-6215	5815	0.00063	0.00096	2
5466-6265	5865	0.00031	0.00048	1
5516-6315	5915	0.00031	0.00048	1
5566-6365	5965	0	0	0
5616-6415	6015	0	0	0
5666-6465	6065	0	0	0
5716-6515	6115	0	0	0
5766-6565	6165	0	0	0
5816-6615	6215	0	0	0
5866-6665	6265	0	0	0
5916-6715	6315	0	0	0
5966-6765	6365	0	0	0
6016-6815	6415	0	0	0
6066-6865	6465	0	0	0
6116-6915	6515	0	0	0
6166-6965	6565	0	0	0
6216-7015	6615	0	0	0
6266-7065	6665	0	0	0
6316-7115	6715	0	0	0
6366-7165	6765	0	0	0
6416-7215	6815	0	0	0
6466-7265	6865	0	0	0
6516-7315	6915	0	0	0
6566-7365	6965	0	0	0
6616-7415	7015	0	0	0
6666-7465	7065	0	0	0
6716-7515	7115	0	0	0
6766-7565	7165	0	0	0
6816-7615	7215	0	0	0
6866-7665	7265	0	0	0
6916-7715	7315	0	0	0
6966-7765	7365	0	0	0
7016-7815	7415	0	0	0
7066-7865	7465	0	0	0
7116-7915	7515	0	0	0
7166-7965	7565	0	0	0
7216-8015	7615	0.00031	0.00048	1
7266-8065	7665	0.00031	0.00048	1
7316-8115	7715	0.00031	0.00048	1
7366-8165	7765	0.00031	0.00048	1
7416-8215	7815	0.00031	0.00048	1
7466-8265	7865	0.00031	0.00048	1
7516-8315	7915	0.00031	0.00048	1
7566-8365	7965	0.00031	0.00048	1
7616-8415	8015	0.00031	0.00048	1
7666-8465	8065	0.00031	0.00048	1
7716-8515	8115	0.00031	0.00048	1
7766-8565	8165	0.00031	0.00048	1
7816-8615	8215	0.00031	0.00048	1
7866-8665	8265	0.00031	0.00048	1
7916-8715	8315	0.00031	0.00048	1
7966-8765	8365	0.00031	0.00048	1
8016-8821	8415	0	0	0
8066-8871	8465	0	0	0
8116-8921	8515	0	0	0
8166-8971	8565	0	0	0
8216-9021	8615	0	0	0
8266-9071	8665	0	0	0
8316-9121	8715	0	0	0
8366-9171	8765	0	0	0
8416-9221	8821	0	0	0
8466-9271	8871	0	0	0
8516-9321	8921	0	0	0
8566-9371	8971	0	0	0
8616-9421	9021	0	0	0
8666-9471	9071	0	0	0
8716-9521	9121	0	0	0
8766-9571	9171	0	0	0
8822-9621	9221	0	0	0
8872-9671	9271	0	0	0
8922-9721	9321	0	0	0
8972-9771	9371	0	0	0
9022-9821	9421	0.00031	0.00048	1
9072-9871	9471	0.00031	0.00048	1
9122-9921	9521	0.00031	0.00048	1
9172-9971	9571	0.00031	0.00048	1
9222-10021	9621	0.00031	0.00048	1
9272-10071	9671	0.00031	0.00048	1
9322-10121	9721	0.00031	0.00048	1
9372-10171	9771	0.00031	0.00048	1
9422-10221	9821	0.00031	0.00048	1
9472-10271	9871	0.00031	0.00048	1
9522-10321	9921	0.00031	0.00048	1
9572-10371	9971	0.00031	0.00048	1
9622-10421	10021	0.00031	0.00048	1
9672-10471	10071	0.00031	0.00048	1
9722-10521	10121	0.00031	0.00048	1
9772-10571	10171	0.00031	0.00048	1
9822-10621	10221	0	0	0
9872-10671	10271	0	0	0
9922-10721	10321	0	0	0
9972-10771	10371	0	0	0
10421	0	0	0
10471	0	0	0
10521	0	0	0
10571	0	0	0
10621	0	0	0
10671	0	0	0
10721	0	0	0
10771	0	0	0
10821	0	0	0
10871	0	0	0
10921	0	0	0
10971	0	0	0
11021	0	0	0
11071	0	0	0
11121	0	0	0
11171	0	0	0
11221	0	0	0
11271	0	0	0
11321	0	0	0
11371	0	0	0
11421	0	0	0
11471	0	0	0
11521	0	0	0
11571	0	0	0
11621	0	0	0
11671	0	0	0
11721	0	0	0
11771	0	0	0
11821	0	0	0
11871	0	0	0
11921	0	0	0
11971	0	0	0
12021	0	0	0
12071	0	0	0
12121	0	0	0
12171	0	0	0
12221	0	0	0
12271	0	0	0
12321	0	0	0
12371	0	0	0
12421	0	0	0
12471	0	0	0
12521	0	0	0
12571	0	0	0
12621	0	0	0
12671	0	0	0
12721	0	0	0
12771	0	0	0
12821	0	0	0
12871	0	0	0
12921	0	0	0
12971	0	0	0
13021	0	0	0
13071	0	0	0
13121	0	0	0
13171	0.00031	0.00048	1
13221	0.00031	0.00048	1
13271	0.00031	0.00048	1
13321	0.00031	0.00048	1
13371	0.00031	0.00048	1
13421	0.00063	0.00096	2
13471	0.00063	0.00096	2
13521	0.00094	0.00145	3
13571	0.00094	0.00145	3
13621	0.00094	0.00145	3
13671	0.00094	0.00145	3
13721	0.00094	0.00145	3
13771	0.00094	0.00145	3
13825	0.00094	0.00145	3
13876	0.00094	0.00145	3
13926	0.00094	0.00145	3
13976	0.00063	0.00096	2
14026	0.00063	0.00096	2
14076	0.00063	0.00096	2
14126	0.00094	0.00145	3
14176	0.00094	0.00145	3
14226	0.00063	0.00096	2
14276	0.00063	0.00096	2
14326	0.00031	0.00048	1
14376	0.00031	0.00048	1
14426	0.00031	0.00048	1
14476	0.00031	0.00048	1
14526	0.00031	0.00048	1
14576	0.00031	0.00048	1
14626	0.00031	0.00048	1
14676	0.00031	0.00048	1
14726	0.00031	0.00048	1
14776	0.00031	0.00048	1
14826	0.00031	0.00048	1
14876	0.00031	0.00048	1
14926	0	0	0
14976	0.00031	0.00048	1
15026	0.00031	0.00048	1
15076	0.00031	0.00048	1
15126	0.00031	0.00048	1
15176	0.00031	0.00048	1
15226	0.00085	0.00096	2
15276	0.00085	0.00096	2
15326	0.00085	0.00096	2
15376	0.00085	0.00096	2
15426	0.00085	0.00096	2
15476	0.00085	0.00096	2
15526	0.00116	0.00145	3
15576	0.00116	0.00145	3
15626	0.00116	0.00145	3
15676	0.00116	0.00145	3
15726	0.00147	0.00193	4
15776	0.00116	0.00145	3
15826	0.00116	0.00145	3
15876	0.00116	0.00145	3
15926	0.00116	0.00145	3
15977	0.00116	0.00145	3
16027	0.00063	0.00096	2
16077	0.00188	0.00289	6
16127	0.00272	0.00386	8
16177	0.00357	0.00482	10
16227	0.00388	0.0053	11
16277	0.00388	0.0053	11
16327	0.00513	0.00723	15
16377	0.00545	0.00771	16
16427	0.00545	0.00771	16
16477	0.00576	0.0082	17
16527	0.00576	0.0082	17
16577	0.00576	0.0082	17
16627	0.00643	0.00868	18
16677	0.00643	0.00868	18
16727	0.00643	0.00868	18
16777	0.00643	0.00868	18
16827	0.00696	0.00916	19
16877	0.00571	0.00723	15
16927	0.00487	0.00627	13
16977	0.00402	0.0053	11
17027	0.00371	0.00482	10
17077	0.00402	0.0053	11
17127	0.00308	0.00386	8
17177	0.00308	0.00386	8
17227	0.00308	0.00386	8
17277	0.00277	0.00337	7
17327	0.00277	0.00337	7
17377	0.00277	0.00337	7
17427	0.0021	0.00289	6
17477	0.0021	0.00289	6
17527	0.0021	0.00289	6
17577	0.0021	0.00289	6
17627	0.00156	0.00241	5
17677	0.00156	0.00241	5
17727	0.00156	0.00241	5
17777	0.00188	0.00289	6
17827	0.00188	0.00289	6
17877	0.00188	0.00289	6
17927	0.00156	0.00241	5
17977	0.00125	0.00193	4
18027	0.00188	0.00289	6
18077	0.00188	0.00289	6
18127	0.00188	0.00289	6
18177	0.00188	0.00289	6
18227	0.0025	0.00386	8
18277	0.00353	0.00482	10
18327	0.00353	0.00482	10
18377	0.00353	0.00482	10
18427	0.00384	0.0053	11
18477	0.00504	0.00627	13
18527	0.00536	0.00675	14
18577	0.00567	0.00723	15
18627	0.00598	0.00771	16
18677	0.0067	0.0082	17
18727	0.00705	0.0082	17
18777	0.00821	0.00964	20
18832	0.00848	0.00964	20
18882	0.00848	0.00964	20
18932	0.00879	0.01012	21
18982	0.00911	0.01061	22
19032	0.00848	0.00964	20
19082	0.00746	0.00868	18
19132	0.00746	0.00868	18
19182	0.00746	0.00868	18
19232	0.00781	0.00868	18
19282	0.00737	0.0082	17
19332	0.00768	0.00868	18
19382	0.00772	0.0082	17
19432	0.00741	0.00771	16
19482	0.00723	0.00771	16
19532	0.00817	0.00868	18
19582	0.00732	0.00771	16
19632	0.00674	0.00723	15
19682	0.00737	0.0082	17
19732	0.00674	0.00723	15
19782	0.00674	0.00723	15
19837	0.00705	0.00771	16
19908	0.00705	0.00771	16
19959	0.00826	0.00868	18
20010	0.00826	0.00868	18
20115	0.00759	0.0082	17
20165	0.00683	0.00771	16
20215	0.00621	0.00675	14
20266	0.00554	0.00627	13
20316	0.00554	0.00627	13
20366	0.00469	0.0053	11
20428	0.00339	0.00434	9
20478	0.00308	0.00386	8
20528	0.00277	0.00337	7
20578	0.00214	0.00241	5
20629	0.00286	0.00289	6
20680	0.00254	0.00241	5
20734	0.00223	0.00193	4
20784	0.00223	0.00193	4
20834	0.00103	0.00096	2
20884	0.00103	0.00096	2
20934	0.00156	0.00145	3
20984	0.00156	0.00145	3
21034	0.00156	0.00145	3
21084	0.00188	0.00193	4
21134	0.00188	0.00193	4
21184	0.00259	0.00241	5
21234	0.00228	0.00193	4
21284	0.00228	0.00193	4
21334	0.00259	0.00241	5
21384	0.00259	0.00241	5
21434	0.00219	0.00241	5
21484	0.00219	0.00241	5
21534	0.00219	0.00241	5
21584	0.00219	0.00241	5
21634	0.00339	0.00337	7
21684	0.00339	0.00337	7
21734	0.00348	0.00386	8
21784	0.00348	0.00386	8
21834	0.00348	0.00386	8
21884	0.00317	0.00337	7
21934	0.00317	0.00337	7
21984	0.00246	0.00289	6
22034	0.00313	0.00337	7
22084	0.00313	0.00337	7
22134	0.00281	0.00289	6
22184	0.00281	0.00289	6
22234	0.00281	0.00289	6
22284	0.00281	0.00289	6
22334	0.00344	0.00386	8
22384	0.00344	0.00386	8
22434	0.00223	0.00289	6
22484	0.00223	0.00289	6
22534	0.00161	0.00193	4
22584	0.00161	0.00193	4
22634	0.00161	0.00193	4
22684	0.00161	0.00193	4
22734	0.00192	0.00241	5
22784	0.00192	0.00241	5
22834	0.00125	0.00193	4
22884	0.00125	0.00193	4
22934	0.00125	0.00193	4
22984	0.00125	0.00193	4
23034	0.00366	0.00482	10
23084	0.00429	0.00579	12
23134	0.00366	0.00482	10
23184	0.0042	0.0053	11
23234	0.0042	0.0053	11
23284	0.0042	0.0053	11
23334	0.0042	0.0053	11
23384	0.0042	0.0053	11
23434	0.00451	0.00579	12
23484	0.00451	0.00579	12
23534	0.00451	0.00579	12
23584	0.00482	0.00627	13
23634	0.00536	0.00675	14
23684	0.00567	0.00723	15
23734	0.00665	0.0082	17
23784	0.00665	0.0082	17
23834	0.00393	0.00482	10
23884	0.0033	0.00386	8
23941	0.0033	0.00386	8
23992	0.00277	0.00337	7
24043	0.00277	0.00337	7
24093	0.00308	0.00386	8
24168	0.00339	0.00434	9
24218	0.00406	0.00482	10
24268	0.00375	0.00434	9
24318	0.00406	0.00482	10
24368	0.00375	0.00434	9
24418	0.00344	0.00386	8
24468	0.0029	0.00337	7
24518	0.00259	0.00289	6
24573	0.00192	0.00241	5
24623	0.00192	0.00241	5
24673	0.00223	0.00289	6
24723	0.00254	0.00337	7
24773	0.00254	0.00337	7
24823	0.00254	0.00337	7
24873	0.00393	0.00482	10
24923	0.00362	0.00434	9
24973	0.00464	0.00482	10
25023	0.00397	0.00434	9
25073	0.00491	0.00579	12
25123	0.00589	0.00675	14
25173	0.00683	0.0082	17
25228	0.00714	0.00868	18
25278	0.00714	0.00868	18
25328	0.00714	0.00868	18
25381	0.00683	0.0082	17
25431	0.00683	0.0082	17
25481	0.00652	0.00771	16
25531	0.00652	0.00771	16
25581	0.00652	0.00771	16
25631	0.00652	0.00771	16
25681	0.00513	0.00627	13
25731	0.00576	0.00723	15
25781	0.00442	0.00627	13
25831	0.00442	0.00627	13
25881	0.00348	0.00482	10
25931	0.00219	0.00337	7
25981	0.00156	0.00241	5
26031	0.00188	0.00289	6
26081	0.00188	0.00289	6
26132	0.00188	0.00289	6
26182	0.00188	0.00289	6
26232	0.00188	0.00289	6
26282	0.00219	0.00337	7
26332	0.00254	0.00337	7
26382	0.00254	0.00337	7
26432	0.00286	0.00386	8
26482	0.00286	0.00386	8
26532	0.0029	0.00337	7
26582	0.0029	0.00337	7
26632	0.00406	0.00482	10
26682	0.00491	0.00579	12
26732	0.00638	0.00771	16
26782	0.00607	0.00723	15
26832	0.00545	0.00627	13
26882	0.00545	0.00627	13
26932	0.00576	0.00675	14
26982	0.00576	0.00675	14
27066	0.00576	0.00675	14
27134	0.00576	0.00675	14
27184	0.00509	0.00627	13
27234	0.00509	0.00627	13
27284	0.00478	0.00579	12
27334	0.0054	0.00675	14
27384	0.00473	0.00627	13
27435	0.00473	0.00627	13
27485	0.00411	0.0053	11
27539	0.00357	0.00482	10
27589	0.00281	0.00337	7
27639	0.00313	0.00386	8
27689	0.00313	0.00386	8
27739	0.00313	0.00386	8
27789	0.00281	0.00337	7
27839	0.00313	0.00386	8
27889	0.00313	0.00386	8
27939	0.00281	0.00337	7
27989	0.00281	0.00337	7
28039	0.00281	0.00337	7
28089	0.00281	0.00337	7
28139	0.0025	0.00289	6
28189	0.00313	0.00386	8
28239	0.00344	0.00434	9
28289	0.00321	0.00434	9
28339	0.0029	0.00386	8
28389	0.00219	0.00337	7
28439	0.00188	0.00289	6
28489	0.00188	0.00289	6
28539	0.00188	0.00289	6
28589	0.00188	0.00289	6
28639	0.00156	0.00241	5
28689	0.0021	0.00289	6
28739	0.0021	0.00289	6
28789	0.0021	0.00289	6
28839	0.0021	0.00289	6
28889	0.0021	0.00289	6
28939	0.00179	0.00241	5
28989	0.00116	0.00145	3
29039	0.00116	0.00145	3
29089	0.00085	0.00096	2
29139	0.00085	0.00096	2
29189	0.00152	0.00145	3
29239	0.00152	0.00145	3
29289	0.00152	0.00145	3
29339	0.00152	0.00145	3
29389	0.00183	0.00193	4
29439	0.00183	0.00193	4
29490	0.00129	0.00145	3
29540	0.00232	0.00241	5
29590	0.00232	0.00241	5
29640	0.00317	0.00337	7
29690	0.00411	0.00482	10
29740	0.00509	0.00579	12
29790	0.00509	0.00579	12
29840	0.00478	0.0053	11
29890	0.0054	0.00627	13
29940	0.00603	0.00723	15
29990	0.00536	0.00675	14
30040	0.00536	0.00675	14
30090	0.00603	0.00723	15
30140	0.00603	0.00723	15
30190	0.00603	0.00723	15
30240	0.00732	0.00868	18
30290	0.00732	0.00868	18
30340	0.00629	0.00771	16
30390	0.00661	0.0082	17
30440	0.00576	0.00723	15
30490	0.00482	0.00579	12
30540	0.00415	0.0053	11
30590	0.00446	0.00579	12
30640	0.00446	0.00579	12
30690	0.00384	0.00482	10
30740	0.00384	0.00482	10
30790	0.00451	0.0053	11
30840	0.00482	0.00579	12
30890	0.00415	0.0053	11
30940	0.00509	0.00675	14
30990	0.00478	0.00627	13
31040	0.00402	0.0053	11
31090	0.00402	0.0053	11
31140	0.005	0.00627	13
31190	0.00469	0.00579	12
31240	0.005	0.00627	13
31290	0.00531	0.00675	14
31340	0.00531	0.00675	14
31390	0.00616	0.00771	16
31440	0.00754	0.00868	18
31490	0.00786	0.00916	19
31540	0.00786	0.00916	19
31590	0.0075	0.00916	19
31640	0.00719	0.00868	18
31690	0.00817	0.00964	20
31740	0.00723	0.0082	17
31790	0.00754	0.00868	18
31840	0.00732	0.00868	18
31890	0.00893	0.01061	22
31940	0.00893	0.01061	22
31990	0.00924	0.01109	23
32040	0.00955	0.01157	24
32090	0.01009	0.01205	25
32140	0.01156	0.01302	27
32190	0.01071	0.01205	25
32240	0.00996	0.01205	25
32290	0.00964	0.01157	24
32340	0.00987	0.01157	24
32390	0.01143	0.01398	29
32440	0.01277	0.01543	32
32490	0.01179	0.01446	30
32540	0.01241	0.01543	32
32590	0.0121	0.01494	31
32640	0.01179	0.01446	30
32690	0.01071	0.01302	27
32740	0.01004	0.01253	26
32790	0.00973	0.01205	25
32840	0.00942	0.01157	24
32890	0.00857	0.01061	22
32940	0.00763	0.01012	21
32990	0.00763	0.01012	21
33040	0.00701	0.00916	19
33090	0.00732	0.00964	20
33140	0.00701	0.00916	19
33190	0.00513	0.00627	13
33240	0.00411	0.0053	11
33290	0.00442	0.00579	12
33340	0.00442	0.00579	12
33390	0.00442	0.00579	12
33440	0.00442	0.00579	12
33490	0.00388	0.0053	11
33540	0.00357	0.00482	10
33590	0.00357	0.00482	10
33640	0.00326	0.00434	9
33690	0.00326	0.00434	9
33740	0.00241	0.00337	7
33790	0.00241	0.00337	7
33840	0.00241	0.00337	7
33890	0.0021	0.00289	6
33940	0.00156	0.00241	5
33990	0.00188	0.00289	6
34040	0.00156	0.00241	5
34090	0.00125	0.00193	4
34140	0.00063	0.00096	2
34190	0.00063	0.00096	2
34240	0.00063	0.00096	2
34290	0.00116	0.00145	3
34340	0.00116	0.00145	3
34390	0.00116	0.00145	3
34440	0.00116	0.00145	3
34490	0.00116	0.00145	3
34540	0.00147	0.00193	4
34590	0.00116	0.00145	3
34640	0.00116	0.00145	3
34690	0.00116	0.00145	3
34740	0.00116	0.00145	3
34790	0.00085	0.00096	2
34840	0.00085	0.00096	2
34890	0.00085	0.00096	2
34940	0.00085	0.00096	2
34990	0.00085	0.00096	2
35040	0.00085	0.00096	2
35090	0.00031	0.00048	1
35140	0.00031	0.00048	1
35190	0.00031	0.00048	1
35240	0.00031	0.00048	1
35290	0.00031	0.00048	1
35340	0	0	0
35390	0.00031	0.00048	1
35440	0.00031	0.00048	1
35490	0.00031	0.00048	1
35540	0.00031	0.00048	1
35590	0.00031	0.00048	1
35640	0.00031	0.00048	1
35690	0.00031	0.00048	1
35740	0.00031	0.00048	1
35790	0.00031	0.00048	1
35840	0.00031	0.00048	1
35890	0.00031	0.00048	1
35940	0.00031	0.00048	1
35990	0.00063	0.00096	2
36040	0.00063	0.00096	2
36090	0.00094	0.00145	3
36140	0.00094	0.00145	3
36190	0.00063	0.00096	2
36240	0.00063	0.00096	2
36290	0.00063	0.00096	2
36340	0.00094	0.00145	3
36390	0.00094	0.00145	3
36441	0.00094	0.00145	3
36495	0.00094	0.00145	3
36545	0.00094	0.00145	3
36595	0.00094	0.00145	3
36645	0.00094	0.00145	3
36695	0.00094	0.00145	3
36745	0.00094	0.00145	3
36795	0.00063	0.00096	2
36845	0.00063	0.00096	2
36895	0.00031	0.00048	1
36945	0.00031	0.00048	1
36995	0.00031	0.00048	1
37045	0.00031	0.00048	1
37095	0.00031	0.00048	1
37145	0	0	0
37195	0	0	0
37245	0	0	0
37295	0	0	0
37345	0	0	0
37395	0	0	0
37445	0	0	0
37495	0	0	0
37545	0	0	0
37595	0	0	0
37645	0	0	0
37695	0	0	0
37745	0	0	0
37795	0	0	0
37845	0	0	0
37895	0	0	0
37945	0	0	0
37995	0	0	0
38045	0	0	0
38095	0	0	0
38145	0	0	0
38195	0	0	0
38245	0	0	0
38295	0	0	0
38345	0	0	0
38395	0	0	0
38445	0	0	0
38495	0	0	0
38545	0	0	0
38595	0	0	0
38645	0	0	0
38695	0	0	0
38745	0	0	0
38795	0	0	0
38845	0	0	0
38895	0	0	0
38945	0	0	0
38995	0	0	0
39045	0	0	0
39095	0	0	0
39145	0	0	0
39195	0	0	0
39245	0	0	0
39295	0	0	0
39345	0	0	0
39395	0	0	0
39445	0	0	0
39495	0	0	0
39545	0	0	0
39595	0	0	0
39645	0	0	0
39695	0	0	0
39745	0	0	0
39795	0	0	0
39845	0	0	0
39895	0	0	0
39945	0	0	0
39995	0	0	0
40045	0	0	0
40095	0.00031	0.00048	1
40145	0.00031	0.00048	1
40195	0.00031	0.00048	1
40245	0.00031	0.00048	1
40295	0.00031	0.00048	1
40345	0.00031	0.00048	1
40395	0.00031	0.00048	1
40445	0.00031	0.00048	1
40495	0.00031	0.00048	1
40545	0.00031	0.00048	1
40595	0.00031	0.00048	1
40645	0.00031	0.00048	1
40695	0.00031	0.00048	1
40745	0.00031	0.00048	1
40795	0.00031	0.00048	1
40845	0.00031	0.00048	1
40895	0	0	0
40945	0	0	0
40995	0	0	0
41045	0	0	0
41095	0	0	0
41145	0	0	0
41195	0	0	0
41245	0	0	0
41295	0	0	0
41345	0	0	0
41395	0	0	0
41445	0	0	0
41501	0	0	0
41551	0	0	0
41601	0	0	0
41651	0	0	0
41701	0	0	0
41751	0	0	0
41801	0	0	0
41851	0	0	0
41901	0.00031	0.00048	1
41951	0.00031	0.00048	1
42001	0.00031	0.00048	1
42051	0.00031	0.00048	1
42101	0.00031	0.00048	1
42151	0.00031	0.00048	1
42201	0.00031	0.00048	1
42251	0.00031	0.00048	1
42301	0.00031	0.00048	1
42351	0.00031	0.00048	1
42401	0.00031	0.00048	1
42451	0.00031	0.00048	1
42501	0.00031	0.00048	1
42551	0.00031	0.00048	1
42601	0.00031	0.00048	1
42651	0.00031	0.00048	1
42701	0	0	0
42751	0	0	0
42801	0	0	0
42851	0	0	0
42901	0	0	0
42951	0	0	0
43001	0	0	0
43051	0	0	0
43101	0	0	0
43151	0	0	0
43201	0	0	0
43251	0	0	0
43301	0	0	0
43351	0	0	0
43401	0	0	0
43451	0	0	0
43501	0	0	0
43551	0	0	0
43601	0	0	0
43651	0	0	0
43701	0	0	0
43751	0	0	0
43801	0	0	0
43851	0	0	0
43901	0	0	0
43951	0	0	0
44001	0	0	0
44051	0	0	0
44101	0	0	0
44151	0	0	0
44201	0	0	0
44251	0	0	0
44301	0	0	0
44351	0.00031	0.00048	1
44401	0.00031	0.00048	1
44451	0.00063	0.00096	2
44501	0.00063	0.00096	2
44551	0.00063	0.00096	2
44601	0.00063	0.00096	2
44651	0.00063	0.00096	2
44701	0.00063	0.00096	2
44751	0.00063	0.00096	2
44801	0.00063	0.00096	2
44851	0.00063	0.00096	2
44901	0.00063	0.00096	2
44951	0.00063	0.00096	2
45001	0.00063	0.00096	2
45051	0.00125	0.00193	4
45101	0.00125	0.00193	4
45151	0.00094	0.00145	3
45207	0.00094	0.00145	3
45257	0.00063	0.00096	2
45307	0.00094	0.00145	3
45357	0.00094	0.00145	3
45407	0.00094	0.00145	3
45457	0.00094	0.00145	3
45507	0.00094	0.00145	3
45557	0.00094	0.00145	3
45607	0.00094	0.00145	3
45657	0.00094	0.00145	3
45707	0.00094	0.00145	3
45757	0.00094	0.00145	3
45807	0.00094	0.00145	3
45857	0.00031	0.00048	1
45907	0.00031	0.00048	1
45957	0.00031	0.00048	1
46007	0.00031	0.00048	1
46057	0.00031	0.00048	1
46107	0	0	0
46157	0	0	0
46207	0.00054	0.00048	1
46257	0.00054	0.00048	1
46307	0.00054	0.00048	1
46357	0.00054	0.00048	1
46407	0.00054	0.00048	1
46457	0.00054	0.00048	1
46507	0.00054	0.00048	1
46557	0.00054	0.00048	1
46607	0.00054	0.00048	1
46657	0.00054	0.00048	1
46707	0.00054	0.00048	1
46757	0.00054	0.00048	1
46807	0.00054	0.00048	1
46857	0.00054	0.00048	1
46907	0.00054	0.00048	1
46957	0.00054	0.00048	1
47007	0	0	0
47057	0	0	0
47107	0	0	0
47157	0.00031	0.00048	1
47207	0.00031	0.00048	1
47257	0.00031	0.00048	1
47307	0.00063	0.00096	2
47357	0.00063	0.00096	2
47407	0.00063	0.00096	2
47457	0.00063	0.00096	2
47507	0.00063	0.00096	2
47557	0.00063	0.00096	2
47607	0.00063	0.00096	2
47657	0.00063	0.00096	2
47707	0.00063	0.00096	2
47757	0.00063	0.00096	2
47807	0.00063	0.00096	2
47857	0.00094	0.00145	3
47907	0.00094	0.00145	3
47957	0.00063	0.00096	2
48007	0.00063	0.00096	2
48057	0.00063	0.00096	2
48107	0.00031	0.00048	1
48157	0.00031	0.00048	1
48207	0.00031	0.00048	1
48257	0.00031	0.00048	1
48307	0.00031	0.00048	1
48357	0.00063	0.00096	2
48407	0.00063	0.00096	2
48457	0.00063	0.00096	2
48507	0.00063	0.00096	2
48557	0.00063	0.00096	2
48607	0.00063	0.00096	2
48657	0.00031	0.00048	1
48707	0.00031	0.00048	1
48757	0.00031	0.00048	1
48807	0.00031	0.00048	1
48857	0.00031	0.00048	1
48907	0.00063	0.00096	2
48957	0.00063	0.00096	2
49007	0.00063	0.00096	2
49057	0.00063	0.00096	2
49107	0.00063	0.00096	2
49157	0.00031	0.00048	1
49207	0.00031	0.00048	1
49257	0.00031	0.00048	1
49307	0.00031	0.00048	1
49357	0.00031	0.00048	1
49407	0.00031	0.00048	1
49457	0.00031	0.00048	1
49507	0.00031	0.00048	1
49557	0.00031	0.00048	1
49607	0.00031	0.00048	1
49657	0.00031	0.00048	1
49707	0	0	0
49757	0	0	0
49807	0	0	0
49857	0	0	0
49907	0	0	0
49957	0	0	0
50007	0	0	0
50057	0	0	0
50107	0	0	0
50157	0	0	0
50207	0	0	0
50257	0.00138	0.00145	3
50307	0.00371	0.00337	7
50357	0.00371	0.00337	7
50407	0.00433	0.00434	9
50457	0.00433	0.00434	9
50507	0.00433	0.00434	9
50557	0.00433	0.00434	9
50607	0.00433	0.00434	9
50658	0.00433	0.00434	9
50709	0.00433	0.00434	9
50759	0.00433	0.00434	9
50809	0.00433	0.00434	9
50859	0.00433	0.00434	9
50909	0.00433	0.00434	9
50959	0.00433	0.00434	9
51009	0.00433	0.00434	9
51059	0.00295	0.00289	6
51109	0.00063	0.00096	2
51159	0.00063	0.00096	2
51209	0	0	0
51259	0	0	0
51309	0	0	0
51359	0	0	0
51409	0	0	0
51459	0	0	0
51509	0	0	0
51559	0	0	0
51609	0	0	0
51659	0	0	0
51709	0.00058	0.00048	1
51759	0.00058	0.00048	1
51809	0.00058	0.00048	1
51859	0.00058	0.00048	1
51909	0.00058	0.00048	1
51959	0.00058	0.00048	1
52009	0.00058	0.00048	1
52059	0.00058	0.00048	1
52109	0.00058	0.00048	1
52159	0.00058	0.00048	1
52209	0.00058	0.00048	1
52259	0.00058	0.00048	1
52309	0.00058	0.00048	1
52359	0.00058	0.00048	1
52409	0.00058	0.00048	1
52459	0.00058	0.00048	1
52509	0	0	0
52559	0	0	0
52609	0	0	0
52659	0	0	0
52709	0	0	0
52759	0	0	0
52809	0	0	0
52859	0	0	0
52909	0	0	0
52959	0	0	0
53009	0	0	0
53059	0	0	0
53109	0	0	0
53159	0	0	0
53209	0	0	0
53259	0	0	0
53309	0	0	0
53359	0	0	0
53409	0	0	0
53459	0	0	0
53509	0	0	0
53559	0	0	0
53609	0	0	0
53659	0	0	0
53709	0	0	0
53759	0	0	0
53809	0	0	0
53859	0	0	0
53909	0	0	0
53959	0.00031	0.00048	1
54009	0.00031	0.00048	1
54059	0.00031	0.00048	1
54109	0.00031	0.00048	1
54159	0.00031	0.00048	1
54209	0.00031	0.00048	1
54259	0.00031	0.00048	1
54309	0.00031	0.00048	1
54359	0.00031	0.00048	1
54409	0.00031	0.00048	1
54459	0.00031	0.00048	1
54509	0.00031	0.00048	1
54559	0.00031	0.00048	1
54609	0.00031	0.00048	1
54659	0.00031	0.00048	1
54709	0.00031	0.00048	1
54759	0	0	0
54809	0	0	0
54859	0	0	0
54909	0	0	0
54959	0	0	0
55009	0	0	0
55059	0	0	0
55109	0	0	0
55159	0	0	0
55209	0	0	0
55259	0	0	0
55309	0	0	0
55359	0	0	0
55409	0	0	0
55459	0	0	0
55509	0	0	0
55559	0	0	0
55609	0	0	0
55659	0	0	0
55709	0	0	0
55759	0	0	0
55809	0	0	0
55859	0	0	0
55909	0	0	0
55959	0	0	0
56009	0	0	0
56059	0	0	0
56109	0	0	0
56159	0	0	0
56209	0	0	0
56259	0	0	0
56309	0	0	0
56359	0	0	0
56409	0	0	0
56459	0.00031	0.00048	1
56509	0.00031	0.00048	1
56559	0.00031	0.00048	1
56609	0.00031	0.00048	1
56659	0.00031	0.00048	1
56709	0.00031	0.00048	1
56759	0.00031	0.00048	1
56809	0.00031	0.00048	1
56859	0.00031	0.00048	1
56909	0.00031	0.00048	1
56959	0.00031	0.00048	1
57009	0.00031	0.00048	1
57059	0.00031	0.00048	1
57109	0.00031	0.00048	1
57159	0.00031	0.00048	1
57209	0.00031	0.00048	1
57259	0	0	0
57309	0	0	0
57359	0	0	0
57409	0.00031	0.00048	1
57459	0.00098	0.00096	2
57509	0.00098	0.00096	2
57559	0.00098	0.00096	2
57620	0.00098	0.00096	2
57670	0.00098	0.00096	2
57720	0.00098	0.00096	2
57770	0.00098	0.00096	2
57820	0.00129	0.00145	3
57870	0.00129	0.00145	3
57920	0.00161	0.00193	4
57970	0.00161	0.00193	4
58020	0.00161	0.00193	4
58070	0.00161	0.00193	4
58120	0.00161	0.00193	4
58170	0.00161	0.00193	4
58220	0.00129	0.00145	3
58270	0.00063	0.00096	2
58320	0.00063	0.00096	2
58370	0.00063	0.00096	2
58420	0.00063	0.00096	2
58470	0.00063	0.00096	2
58520	0.00063	0.00096	2
58570	0.00116	0.00145	3
58620	0.00085	0.00096	2
58670	0.00116	0.00145	3
58720	0.00085	0.00096	2
58770	0.00085	0.00096	2
58820	0.00085	0.00096	2
58870	0.00205	0.00193	4
58920	0.00406	0.00434	9
58971	0.0046	0.00482	10
59021	0.00554	0.00627	13
59071	0.00585	0.00675	14
59121	0.00616	0.00723	15
59171	0.00616	0.00723	15
59221	0.00616	0.00723	15
59271	0.00616	0.00723	15
59321	0.00616	0.00723	15
59371	0.00563	0.00675	14
59446	0.00563	0.00675	14
59496	0.00531	0.00627	13
59546	0.00531	0.00627	13
59596	0.00563	0.00675	14
59646	0.00563	0.00675	14
59696	0.00473	0.00627	13
59746	0.00272	0.00386	8
59796	0.00219	0.00337	7
59846	0.00125	0.00193	4
59896	0.00094	0.00145	3
59946	0.00063	0.00096	2
59996	0.00094	0.00145	3
60046	0.00094	0.00145	3
60096	0.00125	0.00193	4
60146	0.00125	0.00193	4
60196	0.00125	0.00193	4
60246	0.00188	0.00289	6
60296	0.00219	0.00337	7
60346	0.00335	0.00482	10
60396	0.00335	0.00482	10
60446	0.00388	0.0053	11
60496	0.00357	0.00482	10
60546	0.00357	0.00482	10
60596	0.0042	0.00579	12
60646	0.0042	0.00579	12
60696	0.0042	0.00579	12
60746	0.0042	0.00579	12
60796	0.00388	0.0053	11
60846	0.00455	0.00579	12
60896	0.00424	0.0053	11
60946	0.00424	0.0053	11
60996	0.00424	0.0053	11
61050	0.00362	0.00434	9
61100	0.00397	0.00434	9
61150	0.00281	0.00289	6
61200	0.0025	0.00241	5
61250	0.00196	0.00193	4
61300	0.00196	0.00193	4
61350	0.00196	0.00193	4
61400	0.00134	0.00096	2
61450	0.00134	0.00096	2
61500	0.00188	0.00145	3
61550	0.00188	0.00145	3
61600	0.00188	0.00145	3
61650	0.00152	0.00145	3
61700	0.00152	0.00145	3
61750	0.00152	0.00145	3
61800	0.00152	0.00145	3
61859	0.00152	0.00145	3
61909	0.00147	0.00193	4
61959	0.00147	0.00193	4
62009	0.00179	0.00241	5
62059	0.00179	0.00241	5
62109	0.0021	0.00289	6
62159	0.00241	0.00337	7
62209	0.00241	0.00337	7
62259	0.00241	0.00337	7
62309	0.00219	0.00337	7
62359	0.00219	0.00337	7
62409	0.0025	0.00386	8
62459	0.0025	0.00386	8
62509	0.0025	0.00386	8
62559	0.00313	0.00482	10
62609	0.00344	0.0053	11
62666	0.00375	0.00579	12
62718	0.00313	0.00482	10
62768	0.00576	0.0082	17
62819	0.00545	0.00771	16
62869	0.00545	0.00771	16
62919	0.00513	0.00723	15
62969	0.00482	0.00675	14
63019	0.00482	0.00675	14
63069	0.00482	0.00675	14
63119	0.00482	0.00675	14
63169	0.00513	0.00723	15
63219	0.00513	0.00723	15
63269	0.00482	0.00675	14
63319	0.00513	0.00723	15
63369	0.00781	0.01012	21
63419	0.00781	0.01012	21
63469	0.00884	0.01061	22
63519	0.00884	0.01061	22
63569	0.00683	0.0082	17
63619	0.00714	0.00868	18
63709	0.00746	0.00916	19
63759	0.00746	0.00916	19
63917	0.00746	0.00916	19
63967	0.00746	0.00916	19
64017	0.00799	0.00964	20
64067	0.00799	0.00964	20
64120	0.00799	0.00964	20
64170	0.00768	0.00916	19
64220	0.00799	0.00964	20
64270	0.00799	0.00964	20
64320	0.00469	0.00579	12
64370	0.00438	0.0053	11
64420	0.00335	0.00482	10
64470	0.00366	0.0053	11
64520	0.00304	0.00434	9
64570	0.00272	0.00386	8
64620	0.00241	0.00337	7
64762	0.00241	0.00337	7
64812	0.00272	0.00386	8
64862	0.00272	0.00386	8
64990	0.00219	0.00337	7
65040	0.00554	0.00579	12
65090	0.00522	0.0053	11
65140	0.00607	0.00627	13
65190	0.00607	0.00627	13
65240	0.00576	0.00579	12
65290	0.0067	0.00723	15
65340	0.00763	0.00868	18
65390	0.00763	0.00868	18
65440	0.00732	0.0082	17
65491	0.00732	0.0082	17
65541	0.00875	0.00964	20
65591	0.00875	0.00964	20
65644	0.00906	0.01012	21
65695	0.00938	0.01061	22
65745	0.00991	0.01109	23
65795	0.00991	0.01109	23
65846	0.00625	0.0082	17
65896	0.00781	0.01061	22
65946	0.00696	0.00964	20
65996	0.00665	0.00916	19
66046	0.00665	0.00916	19
66096	0.00571	0.00771	16
66146	0.00478	0.00627	13
66196	0.00509	0.00675	14
66246	0.00571	0.00771	16
66302	0.00603	0.0082	17
66359	0.00491	0.00723	15
66409	0.00491	0.00723	15
66459	0.00576	0.0082	17
66509	0.00513	0.00723	15
66559	0.0046	0.00675	14
66611	0.0046	0.00675	14
66662	0.0046	0.00675	14
66712	0.00304	0.00434	9
66762	0.00504	0.00675	14
66812	0.00558	0.00723	15
66862	0.00558	0.00723	15
66912	0.00558	0.00723	15
66964	0.00589	0.00771	16
67014	0.00594	0.00723	15
67064	0.00616	0.00723	15
67127	0.00585	0.00675	14
67177	0.00585	0.00675	14
67240	0.00638	0.00723	15
67290	0.00616	0.00723	15
67340	0.00763	0.00916	19
67390	0.00857	0.01061	22
67441	0.00888	0.01109	23
67493	0.00951	0.01205	25
67543	0.01107	0.01446	30
67593	0.00906	0.01205	25
67643	0.00853	0.01157	24
67694	0.00884	0.01205	25
67744	0.00884	0.01205	25
67796	0.00853	0.01157	24
67846	0.00786	0.01109	23
67896	0.00701	0.01012	21
67946	0.00701	0.01012	21
67996	0.0067	0.00964	20
68052	0.00616	0.00916	19
68102	0.00554	0.0082	17
68152	0.00406	0.00627	13
68202	0.00344	0.0053	11
68252	0.00397	0.00579	12
68302	0.00335	0.00482	10
68352	0.00263	0.00337	7
68402	0.00263	0.00337	7
68452	0.00263	0.00337	7
68512	0.00317	0.00386	8
68562	0.00371	0.00434	9
68616	0.00371	0.00434	9
68666	0.00433	0.0053	11
68716	0.00433	0.0053	11
68766	0.00433	0.0053	11
68816	0.00433	0.0053	11
68866	0.00464	0.00579	12
68916	0.00433	0.0053	11
68970	0.00433	0.0053	11
69021	0.00402	0.00482	10
69071	0.00371	0.00434	9
69121	0.00402	0.00482	10
69172	0.00317	0.00386	8
69225	0.00317	0.00386	8
69275	0.00317	0.00386	8
69325	0.00232	0.00289	6
69375	0.00179	0.00241	5
69425	0.00179	0.00241	5
69475	0.00116	0.00145	3
69525	0.00116	0.00145	3
69575	0.00116	0.00145	3
69625	0.00116	0.00145	3
69675	0.00085	0.00096	2
69725	0.00085	0.00096	2
69775	0.00085	0.00096	2
69825	0.00085	0.00096	2
69875	0.00063	0.00096	2
69925	0.00031	0.00048	1
69975	0.00031	0.00048	1
70025	0.00031	0.00048	1
70075	0.00063	0.00096	2
70125	0.00063	0.00096	2
70175	0.00094	0.00145	3
70225	0.00192	0.00241	5
70275	0.00223	0.00289	6
70325	0.00308	0.00386	8
70375	0.00308	0.00386	8
70425	0.00339	0.00434	9
70475	0.00339	0.00434	9
70525	0.00371	0.00482	10
70575	0.00371	0.00482	10
70625	0.00371	0.00482	10
70675	0.00339	0.00434	9
70725	0.00339	0.00434	9
70775	0.00339	0.00434	9
70825	0.00339	0.00434	9
70875	0.00339	0.00434	9
70925	0.00339	0.00434	9
70975	0.00308	0.00386	8
71025	0.0021	0.00289	6
71075	0.00179	0.00241	5
71125	0.00165	0.00193	4
71175	0.00165	0.00193	4
71225	0.0029	0.00386	8
71275	0.00321	0.00434	9
71325	0.0029	0.00386	8
71375	0.00321	0.00434	9
71425	0.00353	0.00482	10
71477	0.00353	0.00482	10
71529	0.00406	0.0053	11
71579	0.00406	0.0053	11
71636	0.00406	0.0053	11
71686	0.00375	0.00482	10
71738	0.00442	0.0053	11
71788	0.00442	0.0053	11
71838	0.00509	0.00579	12
71888	0.0054	0.00627	13
71938	0.00531	0.00675	14
71988	0.00531	0.00675	14
72038	0.00504	0.00579	12
72088	0.00473	0.0053	11
72138	0.00473	0.0053	11
72188	0.00442	0.00482	10
72306	0.00473	0.0053	11
72356	0.00527	0.00579	12
72406	0.00473	0.0053	11
72456	0.00527	0.00579	12
72506	0.00558	0.00627	13
72556	0.00558	0.00627	13
72606	0.00491	0.00579	12
72656	0.00522	0.00627	13
72706	0.00455	0.00579	12
72756	0.00424	0.0053	11
72806	0.0046	0.0053	11
72856	0.0046	0.0053	11
72906	0.00362	0.00434	9
72956	0.00393	0.00482	10
73006	0.00424	0.0053	11
73056	0.00455	0.00579	12
73106	0.00393	0.00482	10
73156	0.00339	0.00434	9
73206	0.00339	0.00434	9
73256	0.00286	0.00386	8
73306	0.00254	0.00337	7
73356	0.00286	0.00386	8
73406	0.00286	0.00386	8
73456	0.00254	0.00337	7
73506	0.00254	0.00337	7
73556	0.00254	0.00337	7
73606	0.00156	0.00241	5
73656	0.00156	0.00241	5
73706	0.00125	0.00193	4
73756	0.00147	0.00193	4
73806	0.00116	0.00145	3
73856	0.00085	0.00096	2
73906	0.00138	0.00145	3
73956	0.00201	0.00241	5
74006	0.00201	0.00241	5
74056	0.00263	0.00337	7
74106	0.00263	0.00337	7
74156	0.00232	0.00289	6
74206	0.00232	0.00289	6
74256	0.00232	0.00289	6
74328	0.00232	0.00289	6
74378	0.00263	0.00337	7
74428	0.00263	0.00337	7
74478	0.00263	0.00337	7
74528	0.00263	0.00337	7
74578	0.00241	0.00337	7
74628	0.00272	0.00386	8
74678	0.00272	0.00386	8
74728	0.00219	0.00337	7
74778	0.00156	0.00241	5
74828	0.00219	0.00337	7
74878	0.00254	0.00337	7
74928	0.00348	0.00482	10
74978	0.00469	0.00579	12
75028	0.005	0.00627	13
75078	0.00598	0.00723	15
75128	0.00652	0.00771	16
75188	0.00621	0.00723	15
75238	0.00621	0.00723	15
75288	0.00621	0.00723	15
75346	0.00621	0.00723	15
75396	0.00589	0.00675	14
75446	0.00558	0.00627	13
75496	0.00558	0.00627	13
75546	0.00558	0.00627	13
75596	0.00558	0.00627	13
75646	0.00496	0.0053	11
75696	0.00397	0.00434	9
75746	0.00304	0.00289	6
75796	0.00214	0.00241	5
75846	0.00183	0.00193	4
75896	0.00116	0.00145	3
75946	0.00063	0.00096	2
75996	0.00116	0.00145	3
76046	0.00214	0.00241	5
76096	0.00246	0.00289	6
76146	0.00246	0.00289	6
76196	0.00246	0.00289	6
76246	0.0033	0.00386	8
76296	0.00402	0.00434	9
76346	0.00402	0.00434	9
76396	0.00402	0.00434	9
76446	0.00402	0.00434	9
76496	0.00433	0.00482	10
76546	0.00464	0.0053	11
76596	0.00433	0.00482	10
76646	0.00433	0.00482	10
76696	0.00402	0.00434	9
76746	0.00402	0.00434	9
76796	0.00348	0.00386	8
76846	0.0025	0.00289	6
76896	0.00281	0.00337	7
76946	0.00313	0.00386	8
76996	0.00313	0.00386	8
77046	0.00259	0.00337	7
77096	0.00188	0.00289	6
77146	0.00188	0.00289	6
77196	0.00188	0.00289	6
77246	0.0025	0.00386	8
77296	0.00219	0.00337	7
77346	0.00219	0.00337	7
77396	0.00219	0.00337	7
77446	0.00219	0.00337	7
77496	0.00219	0.00337	7
77546	0.00219	0.00337	7
77596	0.0025	0.00386	8
77646	0.0025	0.00386	8
77696	0.00188	0.00289	6
77746	0.00156	0.00241	5
77796	0.00156	0.00241	5
77846	0.00188	0.00289	6
77896	0.00219	0.00337	7
77946	0.00219	0.00337	7
77996	0.00219	0.00337	7
78046	0.0021	0.00289	6
78096	0.0021	0.00289	6
78146	0.00179	0.00241	5
78196	0.00179	0.00241	5
78246	0.00179	0.00241	5
78296	0.0021	0.00289	6
78346	0.00263	0.00337	7
78396	0.00232	0.00289	6
78446	0.00232	0.00289	6
78496	0.00232	0.00289	6
78546	0.00232	0.00289	6
78596	0.00232	0.00289	6
78646	0.0017	0.00193	4
78696	0.00138	0.00145	3
78746	0.00138	0.00145	3
78796	0.00201	0.00241	5
78846	0.00147	0.00193	4
78896	0.00147	0.00193	4
78946	0.00147	0.00193	4
78996	0.00147	0.00193	4
79046	0.00147	0.00193	4
79096	0.00116	0.00145	3
79146	0.00094	0.00145	3
79196	0.00094	0.00145	3
79246	0.00094	0.00145	3
79296	0.00125	0.00193	4
79346	0.00125	0.00193	4
79396	0.00156	0.00241	5
79446	0.00156	0.00241	5
79496	0.00156	0.00241	5
79546	0.00156	0.00241	5
79596	0.00125	0.00193	4
79646	0.00125	0.00193	4
79696	0.00125	0.00193	4
79746	0.00125	0.00193	4
79796	0.00125	0.00193	4
79846	0.00125	0.00193	4
79896	0.00125	0.00193	4
79946	0.00094	0.00145	3
79996	0.00094	0.00145	3
80046	0.00094	0.00145	3
80096	0.00063	0.00096	2
80146	0.00116	0.00145	3
80196	0.00116	0.00145	3
80246	0.00116	0.00145	3
80296	0.00116	0.00145	3
80346	0.00201	0.00241	5
80396	0.0017	0.00193	4
80446	0.00201	0.00241	5
80496	0.00201	0.00241	5
80546	0.00201	0.00241	5
80596	0.00201	0.00241	5
80646	0.00201	0.00241	5
80696	0.00201	0.00241	5
80746	0.00201	0.00241	5
80796	0.00232	0.00289	6
80846	0.00232	0.00289	6
80896	0.00232	0.00289	6
80946	0.00179	0.00241	5
80996	0.00147	0.00193	4
81046	0.00147	0.00193	4
81096	0.00147	0.00193	4
81146	0.00134	0.00145	3
81196	0.00165	0.00193	4
81246	0.00134	0.00145	3
81296	0.00134	0.00145	3
81346	0.00134	0.00145	3
81396	0.00134	0.00145	3
81454	0.00196	0.00241	5
81504	0.00196	0.00241	5
81554	0.00228	0.00289	6
81604	0.00196	0.00241	5
81654	0.00196	0.00241	5
81704	0.00196	0.00241	5
81754	0.00196	0.00241	5
81804	0.00196	0.00241	5
81854	0.00228	0.00289	6
81904	0.00228	0.00289	6
81954	0.00156	0.00241	5
82004	0.00125	0.00193	4
82054	0.00125	0.00193	4
82104	0.00125	0.00193	4
82154	0.00125	0.00193	4
82204	0.00125	0.00193	4
82254	0.00094	0.00145	3
82304	0.00094	0.00145	3
82354	0.00063	0.00096	2
82404	0.00063	0.00096	2
82454	0.00063	0.00096	2
82504	0.00063	0.00096	2
82554	0.00063	0.00096	2
82604	0.00063	0.00096	2
82654	0.00031	0.00048	1
82704	0.00031	0.00048	1
82754	0.00063	0.00096	2
82804	0.00094	0.00145	3
82854	0.00125	0.00193	4
82904	0.00125	0.00193	4
82954	0.00125	0.00193	4
83004	0.00125	0.00193	4
83054	0.00094	0.00145	3
83104	0.00094	0.00145	3
83154	0.00094	0.00145	3
83204	0.00094	0.00145	3
83254	0.00094	0.00145	3
83304	0.00094	0.00145	3
83354	0.00094	0.00145	3
83404	0.00125	0.00193	4
83454	0.00125	0.00193	4
83504	0.00125	0.00193	4
83554	0.00147	0.00193	4
83604	0.00116	0.00145	3
83654	0.00085	0.00096	2
83704	0.00085	0.00096	2
83754	0.00085	0.00096	2
83804	0.00085	0.00096	2
83857	0.00085	0.00096	2
83907	0.00116	0.00145	3
83957	0.00116	0.00145	3
84007	0.00183	0.00193	4
84057	0.00183	0.00193	4
84107	0.00183	0.00193	4
84157	0.00214	0.00241	5
84207	0.00183	0.00193	4
84257	0.00183	0.00193	4
84307	0.00183	0.00193	4
84357	0.00129	0.00145	3
84407	0.00161	0.00193	4
84457	0.00161	0.00193	4
84507	0.00161	0.00193	4
84557	0.00192	0.00241	5
84607	0.00192	0.00241	5
84657	0.00223	0.00289	6
84707	0.00192	0.00241	5
84757	0.00192	0.00241	5
84807	0.00188	0.00289	6
84857	0.00188	0.00289	6
84907	0.00188	0.00289	6
84957	0.00156	0.00241	5
85007	0.00156	0.00241	5
85057	0.00156	0.00241	5
85107	0.00156	0.00241	5
85157	0.00156	0.00241	5
85207	0.00179	0.00241	5
85257	0.00232	0.00289	6
85307	0.00232	0.00289	6
85357	0.00201	0.00241	5
85407	0.00201	0.00241	5
85457	0.0017	0.00193	4
85507	0.0017	0.00193	4
85557	0.00201	0.00241	5
85607	0.00205	0.00193	4
85657	0.00205	0.00193	4
85707	0.00205	0.00193	4
85757	0.00205	0.00193	4
85807	0.0029	0.00289	6
85857	0.00424	0.00434	9
85907	0.00487	0.0053	11
85957	0.00487	0.0053	11
86007	0.00464	0.0053	11
86057	0.00411	0.00482	10
86107	0.00482	0.0053	11
86186	0.00536	0.00579	12
86236	0.00536	0.00579	12
86286	0.00536	0.00579	12
86336	0.00536	0.00579	12
86386	0.00504	0.0053	11
86436	0.00438	0.00482	10
86486	0.00469	0.0053	11
86536	0.005	0.00579	12
86586	0.005	0.00579	12
86636	0.00446	0.0053	11
86688	0.00313	0.00386	8
86744	0.00366	0.00434	9
86798	0.00366	0.00434	9
86848	0.00335	0.00386	8
86898	0.00335	0.00386	8
86948	0.00263	0.00337	7
86998	0.0021	0.00289	6
87048	0.00263	0.00337	7
87098	0.00366	0.00434	9
87148	0.00366	0.00434	9
87200	0.00464	0.0053	11
87250	0.00496	0.00579	12
87300	0.00464	0.0053	11
87350	0.00464	0.0053	11
87400	0.00625	0.00723	15
87450	0.0071	0.0082	17
87500	0.0071	0.0082	17
87555	0.00661	0.00723	15
87605	0.00661	0.00723	15
87662	0.00692	0.00771	16
87712	0.00692	0.00771	16
87762	0.00777	0.00868	18
87827	0.00777	0.00868	18
87877	0.00723	0.0082	17
87931	0.00652	0.00771	16
87981	0.00652	0.00771	16
88031	0.00554	0.00675	14
88081	0.00554	0.00675	14
88131	0.00554	0.00675	14
88187	0.00674	0.00723	15
88237	0.0067	0.00771	16
88287	0.00585	0.00675	14
88337	0.00647	0.00771	16
88388	0.00612	0.00771	16
88438	0.00612	0.00771	16
88507	0.0058	0.00723	15
88557	0.0058	0.00723	15
88609	0.00558	0.00723	15
88665	0.00643	0.0082	17
88715	0.00643	0.0082	17
88767	0.00612	0.00771	16
88818	0.00612	0.00771	16
88868	0.00839	0.01012	21
88918	0.00871	0.01061	22
88968	0.00871	0.01061	22
89018	0.00719	0.00964	20
89068	0.00563	0.00723	15
89119	0.00563	0.00723	15
89173	0.005	0.00627	13
89223	0.00469	0.00579	12
89273	0.00536	0.00627	13
89323	0.00536	0.00627	13
89373	0.00638	0.00723	15
89423	0.00576	0.00627	13
89473	0.00491	0.0053	11
89523	0.00522	0.00579	12
89573	0.00554	0.00627	13
89623	0.00616	0.00723	15
89705	0.0042	0.0053	11
89755	0.00357	0.00434	9
89805	0.00357	0.00434	9
89961	0.00357	0.00434	9
90023	0.00388	0.00482	10
90073	0.0042	0.0053	11
90123	0.0042	0.0053	11
90173	0.00451	0.00579	12
90247	0.00384	0.0053	11
90297	0.00384	0.0053	11
90347	0.00281	0.00434	9
90397	0.00281	0.00434	9
90447	0.00281	0.00434	9
90504	0.00313	0.00482	10
90554	0.00313	0.00482	10
90604	0.00281	0.00434	9
90654	0.0025	0.00386	8
90704	0.00281	0.00434	9
90754	0.00281	0.00434	9
90804	0.00397	0.00579	12
90854	0.00397	0.00579	12
90904	0.0042	0.00579	12
90954	0.0042	0.00579	12
91004	0.00388	0.0053	11
91054	0.00388	0.0053	11
91104	0.00451	0.00627	13
91336	0.00451	0.00627	13
91386	0.00451	0.00627	13
91436	0.00451	0.00627	13
91487	0.00388	0.0053	11
91537	0.00357	0.00482	10
91587	0.00326	0.00434	9
91637	0.00326	0.00434	9
91687	0.00295	0.00386	8
91737	0.00295	0.00386	8
91787	0.00179	0.00241	5
91837	0.00147	0.00193	4
91887	0.00063	0.00096	2
91937	0.00063	0.00096	2
91987	0.00063	0.00096	2
92037	0.00063	0.00096	2
92087	0	0	0
92137	0	0	0
92187	0	0	0
92237	0	0	0
92287	0	0	0
92337	0	0	0
92387	0.00063	0.00096	2
92437	0.00063	0.00096	2
92487	0.00063	0.00096	2
92537	0.00063	0.00096	2
92587	0.00063	0.00096	2
92637	0.00063	0.00096	2
92687	0.00116	0.00145	3
92737	0.00116	0.00145	3
92787	0.00116	0.00145	3
92837	0.00116	0.00145	3
92887	0.00116	0.00145	3
92937	0.00116	0.00145	3
92987	0.00147	0.00193	4
93037	0.00147	0.00193	4
93087	0.00147	0.00193	4
93137	0.00147	0.00193	4
93187	0.00085	0.00096	2
93237	0.00085	0.00096	2
93287	0.00085	0.00096	2
93337	0.00085	0.00096	2
93387	0.00085	0.00096	2
93437	0.00116	0.00145	3
93487	0.00063	0.00096	2
93537	0.00063	0.00096	2
93587	0.00063	0.00096	2
93637	0.00179	0.00241	5
93687	0.00179	0.00241	5
93737	0.00179	0.00241	5
93787	0.00214	0.00241	5
93837	0.00246	0.00289	6
93887	0.00246	0.00289	6
93937	0.00317	0.00337	7
93987	0.00348	0.00386	8
94044	0.00348	0.00386	8
94100	0.00433	0.00482	10
94150	0.00527	0.00627	13
94209	0.00527	0.00627	13
94259	0.00496	0.00579	12
94309	0.00496	0.00579	12
94359	0.00496	0.00579	12
94409	0.00496	0.00579	12
94459	0.00379	0.00434	9
94510	0.00455	0.00482	10
94571	0.00487	0.0053	11
94621	0.0042	0.00482	10
94671	0.00473	0.0053	11
94721	0.00473	0.0053	11
94771	0.00402	0.00482	10
94821	0.00371	0.00434	9
94871	0.00558	0.00723	15
94921	0.00473	0.00627	13
94971	0.00442	0.00579	12
95021	0.00442	0.00579	12
95073	0.00442	0.00579	12
95123	0.00442	0.00579	12
95173	0.00442	0.00579	12
95223	0.00442	0.00579	12
95273	0.00442	0.00579	12
95323	0.00366	0.0053	11
95385	0.00335	0.00482	10
95435	0.00335	0.00482	10
95485	0.0025	0.00386	8
95535	0.0025	0.00386	8
95585	0.0025	0.00386	8
95635	0.0025	0.00386	8
95685	0.00063	0.00096	2
95735	0.00063	0.00096	2
95785	0	0	0
95835	0	0	0
95885	0	0	0
95935	0	0	0
95985	0	0	0
96035	0	0	0
96085	0	0	0
96135	0	0	0
96185	0	0	0
96235	0	0	0
96285	0	0	0
96335	0	0	0
96385	0	0	0
96435	0	0	0
96485	0	0	0
96535	0	0	0
96585	0.00063	0.00096	2
96635	0.00063	0.00096	2
96685	0.00063	0.00096	2
96735	0.00094	0.00145	3
96785	0.00094	0.00145	3
96835	0.00094	0.00145	3
96885	0.00094	0.00145	3
96935	0.00094	0.00145	3
96985	0.00094	0.00145	3
97035	0.00094	0.00145	3
97085	0.00161	0.00193	4
97135	0.00161	0.00193	4
97185	0.00161	0.00193	4
97235	0.00214	0.00241	5
97285	0.00246	0.00289	6
97335	0.00246	0.00289	6
97385	0.00281	0.00289	6
97435	0.00281	0.00289	6
97485	0.00281	0.00289	6
97535	0.0025	0.00241	5
97585	0.0025	0.00241	5
97635	0.0025	0.00241	5
97685	0.0025	0.00241	5
97735	0.00304	0.00289	6
97785	0.00304	0.00289	6
97835	0.00304	0.00289	6
97885	0.00237	0.00241	5
97935	0.00237	0.00241	5
97985	0.00237	0.00241	5
98035	0.00183	0.00193	4
98085	0.00152	0.00145	3
98135	0.00152	0.00145	3
98185	0.00054	0.00048	1
98235	0.00054	0.00048	1
98285	0.00085	0.00096	2
98335	0.00085	0.00096	2
98385	0.00085	0.00096	2
98435	0.00085	0.00096	2
98485	0.00085	0.00096	2
98535	0.00031	0.00048	1
98585	0.00031	0.00048	1
98635	0.00031	0.00048	1
98685	0.00031	0.00048	1
98735	0.00063	0.00096	2
98785	0.00063	0.00096	2
98835	0.00063	0.00096	2
98885	0.00063	0.00096	2
98935	0.00094	0.00145	3
98985	0.00094	0.00145	3
99035	0.00094	0.00145	3
99085	0.00063	0.00096	2
99135	0.00063	0.00096	2
99185	0.00063	0.00096	2
99235	0.00063	0.00096	2
99285	0.00063	0.00096	2
99335	0.00063	0.00096	2
99385	0.00063	0.00096	2
99435	0.00063	0.00096	2
99485	0.00063	0.00096	2
99535	0.00031	0.00048	1
99585	0.00031	0.00048	1
99635	0.00031	0.00048	1
99685	0.00031	0.00048	1
99735	0.00031	0.00048	1
99785	0.00031	0.00048	1
99835	0.00031	0.00048	1
99885	0.00031	0.00048	1
99935	0.00063	0.00096	2
99985	0.00063	0.00096	2
100035	0.00063	0.00096	2
100085	0.00063	0.00096	2
100135	0.00063	0.00096	2
100185	0.00063	0.00096	2
100235	0.00063	0.00096	2
100285	0.00063	0.00096	2
100335	0.00063	0.00096	2
100385	0.00125	0.00193	4
100435	0.0021	0.00289	6
100485	0.00263	0.00337	7
100535	0.00232	0.00289	6
100585	0.00263	0.00337	7
100635	0.00295	0.00386	8
100685	0.00388	0.0053	11
100735	0.00455	0.00579	12
100785	0.00455	0.00579	12
100835	0.0054	0.00675	14
100930	0.00571	0.00723	15
100980	0.00571	0.00723	15
101030	0.00696	0.00916	19
101080	0.00875	0.01061	22
101162	0.00875	0.01061	22
101213	0.00875	0.01061	22
101264	0.00844	0.01012	21
101314	0.00759	0.00916	19
101364	0.00705	0.00868	18
101420	0.00705	0.00868	18
101471	0.00674	0.0082	17
[truncated: 998 more rows]
