# Supplementary material for: Evolutionary dynamics of the chloroplast genome sequences of six Colobanthus species
Source: Sci Rep. 2020 Jul 13;10:11522. doi: 10.1038/s41598-020-68563-5 (PMC7359349; doi:10.1038/s41598-020-68563-5)
Supplement: Supplementary file 6 — Supplementary Table S5. [file 41598_2020_68563_MOESM6_ESM.xlsx]

## Sheet: Table S5
Evolutionary dynamics of the chloroplast genome sequences of six Colobanthus species
Piotr Androsiuk1, Jan Paweł Jastrzębski1, Łukasz Paukszto1, Karol Makowczenko1, Adam Okorski2, Agnieszka Pszczółkowska2, Katarzyna Joanna Chwedorzewska3, Ryszard Górecki1, Irena Giełwanowska1
1. Department of Plant Physiology, Genetics and Biotechnology, Faculty of Biology and Biotechnology, University of Warmia and Mazury in Olsztyn, ul. M. Oczapowskiego 1A, 10-719 Olsztyn, Poland.
2. Department of Entomology, Phytopathology and Molecular Diagnostics, Faculty of Environmental Management and Agriculture, University of Warmia and Mazury in Olsztyn, ul. Prawocheńskiego 17, 10-720 Olsztyn, Poland.
3. Department of Agronomy, Warsaw University of Life Sciences-SGGW, ul. Nowoursynowska 166, 02-787 Warszawa, Poland.
Table S5. Ks and Ka values of C.quitensis chloroplast genome vs. other representatives of genus Colobanthus
gene	parameter	C. acicularis	C. affinis	C. apetalus	C. lycopodioides	C. nivicola	C. pulvinatus	C. subulatus	Ka/Ks		Ks		Ka
									average for gene	average for whole group	average for gene	average for whole group	average for gene	average for whole group
ATP synthase (6)
atpA	Ks	0.0161	0.0107	0.0134	0.0134	0.0107	0.0107	0.008		0.0554	0.0118	0.0058		0.001
	Ka	0	0	0	0	0	0	0					0
	Ka/Ks	0	0	0	0	0	0	0	0
atpB	Ks	0.0027	0.0027	0.0027	0.0053	0.0027	0.0027	0.0027			0.0031
	Ka	0	0	0	0	0	0	0					0
	Ka/Ks	0	0	0	0	0	0	0	0
atpE	Ks	0	0	0	0.0212	0	0	0			0.0030
	Ka	0	0	0	0	0	0	0					0
	Ka/Ks	0	0	0	0	0	0	0	0
atpF	Ks	0	0	0	0	0	0	0			0
	Ka	0	0	0	0.0023	0	0	0					0.0003
	Ka/Ks	0	0	0	0	0	0	0	0
atpH	Ks	0.0147	0.0147	0.0147	0.0147	0.0147	0.0147	0.0299			0.0169
	Ka	0.0057	0.0057	0.0057	0.0057	0.0057	0.0057	0					0.0049
	Ka/Ks	0.3878	0.3878	0.3878	0.3878	0.3878	0.3878	0	0.3324
atpI	Ks	0	0	0	0	0	0	0			0
	Ka	0	0.0018	0.0018	0.0018	0	0	0					0.0008
	Ka/Ks	0	0	0	0	0	0	0	0
NADH dehydrogenase (11)
ndhA	Ks	0.0075	0.0075	0.0075	0.015	0.0075	0.0075	0.0075		0.0867	0.0086	0.0056		0.0011
	Ka	0.0024	0.0024	0.0024	0.0037	0.0024	0.0024	0					0.0022
	Ka/Ks	0.32	0.32	0.32	0.2467	0.32	0.32	0	0.2638
ndhB	Ks	0	0	0.0027	0	0	0	0			0.0004
	Ka	0	0	0	0.0009	0	0	0					0.0001
	Ka/Ks	0	0	0	0	0	0	0	0
ndhC	Ks	0	0	0	0	0	0	0			0
	Ka	0.0036	0	0	0	0	0	0					0.0005
	Ka/Ks	0	0	0	0	0	0	0	0
ndhD	Ks	0.0068	0.0081	0.0081	0.0081	0.0081	0.0081	0.0081			0.0079
	Ka	0.0022	0.0017	0.0017	0.0009	0.0017	0.0017	0.0017					0.0017
	Ka/Ks	0.3235	0.2099	0.2099	0.1111	0.2099	0.2099	0.2099	0.2120
ndhE	Ks	0	0.0136	0.0136	0	0.0136	0.0136	0.0136			0.0097
	Ka	0	0	0	0	0	0	0					0
	Ka/Ks	0	0	0	0	0	0	0	0
ndhF	Ks	0.0136	0.0097	0.0117	0.0136	0.0117	0.0117	0.0136			0.0122
	Ka	0.0035	0.0017	0.0017	0.0047	0.0023	0.0023	0.0041					0.0029
	Ka/Ks	0.2573	0.1753	0.1453	0.3456	0.1966	0.1966	0.3015	0.2312
ndhG	Ks	0.0077	0.0077	0.0077	0.0154	0.0077	0.0077	0.0154			0.0099
	Ka	0	0	0	0	0	0	0.0025					0.0004
	Ka/Ks	0	0	0	0	0	0	0.1623	0.0232
ndhH	Ks	0	0	0.0038	0.0114	0	0	0.0038			0.0027
	Ka	0.0022	0	0	0	0	0	0.0011					0.0005
	Ka/Ks	0	0	0	0	0	0	0.2895	0.0414
ndhI	Ks	0.0084	0	0	0.0084	0	0	0			0.0024
	Ka	0	0	0.0026	0	0	0	0.0026					0.0007
	Ka/Ks	0	0	0	0	0	0	0	0
ndhJ	Ks	0	0.0089	0.0089	0.0089	0.0089	0.0089	0			0.0064
	Ka	0	0	0	0.0055	0	0	0.0028					0.0012
	Ka/Ks	0	0	0	0.6180	0	0	0	0.0883
ndhK	Ks	0.0061	0	0.0061	0	0	0	0			0.0017
	Ka	0.002	0.002	0.002	0.002	0.002	0.002	0.002					0.002
	Ka/Ks	0.3279	0	0.3279	0	0	0	0	0.0937
Cytochrome b/f complex (6)
petA	Ks	0.0044	0	0	0	0.0044	0.0044	0		0.0438	0.0019	0.0007		0.0005
	Ka	0.0027	0.0027	0.0027	0.0041	0.0027	0.0027	0.0014					0.0027
	Ka/Ks	0.6136	0	0	0	0.6136	0.6136	0	0.2630
petB	Ks	0	0	0	0	0	0	0.0062			0.0009
	Ka	0	0	0	0	0	0	0					0
	Ka/Ks	0	0	0	0	0	0	0	0
petD	Ks	0	0	0	0	0	0	0.0082			0.0012
	Ka	0	0	0	0	0	0	0					0
	Ka/Ks	0	0	0	0	0	0	0	0
petG	Ks	0	0	0	0	0	0	0			0
	Ka	0	0	0	0	0	0	0					0
	Ka/Ks	0	0	0	0	0	0	0	0
petL	Ks	0	0	0	0	0	0	0			0
	Ka	0	0	0	0	0	0	0					0
	Ka/Ks	0	0	0	0	0	0	0	0
petN	Ks	0	0	0	0	0	0	0			0
	Ka	0	0	0	0	0	0	0					0
	Ka/Ks	0	0	0	0	0	0	0	0
Photosystem I (7)
psaA	Ks	0.0038	0	0.0019	0	0	0	0.0038		0.0394	0.0014	0.0025		0.0005
	Ka	0	0	0	0	0	0	0					0
	Ka/Ks	0	0	0	0	0	0	0	0
psaB	Ks	0.0039	0.002	0.0039	0.0039	0.0059	0.0059	0			0.0036
	Ka	0.0006	0.0006	0.0006	0	0.0006	0.0006	0.0006					0.0005
	Ka/Ks	0.1539	0.3	0.1539	0	0.1017	0.1017	0	0.1159
psaC	Ks	0	0	0	0	0.0169	0.0169	0			0.0048
	Ka	0	0	0	0	0	0	0					0
	Ka/Ks	0	0	0	0	0	0	0	0
psaI	Ks	0	0	0	0	0	0	0			0
	Ka	0	0	0	0	0	0	0					0
	Ka/Ks	0	0	0	0	0	0	0	0
psaJ	Ks	0	0	0	0	0	0	0			0
	Ka	0	0	0	0.0102	0	0	0					0.0015
	Ka/Ks	0	0	0	0	0	0	0	0
ycf3	Ks	0	0	0	0	0	0	0			0
	Ka	0	0	0	0	0	0	0					0
	Ka/Ks	0	0	0	0	0	0	0	0
ycf4	Ks	0.0075	0.0075	0.0075	0.0151	0.0075	0.0075	0			0.0075
	Ka	0.0024	0	0	0.0024	0.0024	0.0024	0					0.0014
	Ka/Ks	0.32	0	0	0.1589	0.32	0.32	0	0.1598
Photosystem II (15)
psbA	Ks	0.008	0.012	0.008	0.012	0.008	0.008	0.012		0.0117	0.0097	0.0021		0.0003
	Ka	0	0	0	0	0	0	0					0
	Ka/Ks	0	0	0	0	0	0	0	0
psbB	Ks	0.011	0.011	0.011	0.0082	0.0165	0.0165	0.0082			0.0118
	Ka	0.0009	0.0009	0.0009	0	0.009	0.0009	0					0.0018
	Ka/Ks	0.0818	0.0818	0.0818	0	0.5455	0.0545	0	0.1208
psbC	Ks	0	0	0.0028	0.0057	0.0028	0.0028	0			0.0020
	Ka	0.0009	0	0	0	0	0	0					0.0001
	Ka/Ks	0	0	0	0	0	0	0	0
psbD	Ks	0	0	0	0	0	0	0.004			0.0006
	Ka	0	0	0	0	0	0	0.0012					0.0002
	Ka/Ks	0	0	0	0	0	0	0.3	0.0429
psbE	Ks	0	0	0	0	0	0	0			0
	Ka	0	0	0	0	0	0	0					0
	Ka/Ks	0	0	0	0	0	0	0	0
psbF	Ks	0	0	0	0	0	0	0			0
	Ka	0	0	0	0	0	0	0					0
	Ka/Ks	0	0	0	0	0	0	0	0
psbH	Ks	0	0	0	0.018	0	0	0			0.0026
	Ka	0	0	0	0	0	0	0					0
	Ka/Ks	0	0	0	0	0	0	0	0
psbI	Ks	0	0	0	0	0	0	0			0
	Ka	0	0	0	0	0	0	0					0
	Ka/Ks	0	0	0	0	0	0	0
psbJ	Ks	0	0	0	0	0	0	0			0
	Ka	0	0	0	0	0	0	0.0117					0.0017
	Ka/Ks	0	0	0	0	0	0	0	0
psbK	Ks	0	0	0	0	0	0	0			0
	Ka	0	0	0	0	0	0	0					0
	Ka/Ks	0	0	0	0	0	0	0	0
psbL	Ks	0	0	0	0	0	0	0			0
	Ka	0	0	0	0	0	0	0					0
	Ka/Ks	0	0	0	0	0	0	0	0
psbM	Ks	0	0	0	0	0	0	0.0359			0.0051
	Ka	0	0	0	0	0	0	0					0
	Ka/Ks	0	0	0	0	0	0	0	0
psbN	Ks	0	0	0	0	0	0	0			0
	Ka	0	0	0	0	0	0	0					0
	Ka/Ks	0	0	0	0	0	0	0	0
psbT	Ks	0	0	0	0	0	0	0			0
	Ka	0	0	0	0	0	0	0					0
	Ka/Ks	0	0	0	0	0	0	0	0
psbZ	Ks	0	0	0	0	0	0	0			0
	Ka	0	0	0	0	0	0	0					0
	Ka/Ks	0	0	0	0	0	0	0	0
RubisCO large subunit (1)
rbcL	Ks	0	0	0	0.0029	0.0029	0.0029	0		0.4138	0.0012	0.0012		0.0025
	Ka	0.0028	0.0037	0.0028	0.0028	0.0028	0.0028	0					0.0025
	Ka/Ks	0	0	0	0.9655	0.9655	0.9655	0	0.4138
Large subunit of ribosome (8)
rpl2	Ks	0	0	0	0.0048	0	0	0		0.0317	0.0007	0.0116		0.0009
	Ka	0.0016	0	0	0	0	0	0					0.0002
	Ka/Ks	0	0	0	0	0	0	0	0
rpl14	Ks	0	0	0	0	0	0	0			0
	Ka	0	0	0	0	0	0	0					0
	Ka/Ks	0	0	0	0	0	0	0	0
rpl16	Ks	0.0187	0.0093	0.0093	0	0.0093	0.0093	0			0.0080
	Ka	0	0	0	0.0034	0	0	0					0.0005
	Ka/Ks	0	0	0	0	0	0	0	0
rpl20	Ks	0	0	0.0115	0	0	0	0			0.0016
	Ka	0.0036	0	0.0036	0	0	0	0					0.0010
	Ka/Ks	0	0	0.3130	0	0	0	0	0.0447
rpl22	Ks	0	0.0097	0.0097	0.0097	0	0	0			0.0042
	Ka	0.0057	0.0057	0.0028	0.0057	0.0057	0.0057	0.0086					0.0057
	Ka/Ks	0	0.5876	0.2887	0.5876	0	0	0	0.2091
rpl32	Ks	0.0502	0.0502	0.0502	0.0247	0.0502	0.0502	0			0.0394
	Ka	0	0	0	0	0	0	0					0
	Ka/Ks	0	0	0	0	0	0	0	0
rpl33	Ks	0	0	0	0	0	0	0			0
	Ka	0	0	0	0	0	0	0					0
	Ka/Ks	0	0	0	0	0	0	0	0
rpl36	Ks	0.0335	0.0335	0.0335	0.069	0.0335	0.0335	0.0335			0.0386
	Ka	0	0	0	0	0	0	0					0
	Ka/Ks	0	0	0	0	0	0	0	0
Small subunit of ribosome (12)
rps2	Ks	0.012	0.006	0.006	0.0181	0.006	0.006	0.012		0.0061	0.0094	0.0053		0.001
	Ka	0	0	0	0	0	0	0					0
	Ka/Ks	0	0	0	0	0	0	0	0
rps3	Ks	0	0	0	0	0	0	0			0
	Ka	0.002	0.002	0.002	0.004	0.002	0.002	0.002					0.0023
	Ka/Ks	0	0	0	0	0	0	0	0
rps4	Ks	0.0134	0.0134	0.0134	0.0134	0.0201	0.0201	0.0134			0.0153
	Ka	0	0	0	0	0	0	0					0
	Ka/Ks	0	0	0	0	0	0	0	0
rps7	Ks	0	0	0	0	0	0	0			0
	Ka	0	0	0	0	0	0	0					0
	Ka/Ks	0	0	0	0	0	0	0	0
rps8	Ks	0	0	0	0	0	0	0.0097			0.0014
	Ka	0.0067	0	0	0	0	0	0					0.0010
	Ka/Ks	0	0	0	0	0	0	0	0
rps11	Ks	0.0093	0.0093	0.0187	0.0093	0.0093	0.0093	0.0187			0.012
	Ka	0	0	0	0.0032	0	0	0.0032					0.0009
	Ka/Ks	0	0	0	0.3441	0	0	0.1711	0.0736
rps12	Ks	0	0	0	0	0	0	0			0
	Ka	0	0	0	0.0037	0	0	0					0.0005
	Ka/Ks	0	0	0	0	0	0	0	0
rps14	Ks	0	0	0	0	0	0	0			0
	Ka	0	0	0	0	0	0	0					0
	Ka/Ks	0	0	0	0	0	0	0	0
rps15	Ks	0	0	0	0	0	0	0.152			0.0217
	Ka	0	0	0	0	0	0	0					0
	Ka/Ks	0	0	0	0	0	0	0	0
rps16	Ks	0	0	0	0	0	0	0			0
	Ka	0.0055	0.0055	0.0055	0.0055	0.0055	0.0055	0.011					0.0063
	Ka/Ks	0	0	0	0	0	0	0	0
rps18	Ks	0	0	0	0	0	0	0			0
	Ka	0	0	0	0	0	0	0					0
	Ka/Ks	0	0	0	0	0	0	0	0
rps19	Ks	0	0	0	0.0304	0	0	0			0.0043
	Ka	0.0047	0	0	0	0	0	0					0.0007
	Ka/Ks	0	0	0	0	0	0	0	0
Dna dependent RNA polymerase (4)
rpoA	Ks	0	0.0044	0.0044	0.0089	0	0	0		0.3561	0.0025	0.0035		0.0013
	Ka	0.0013	0.0025	0.0013	0	0.0013	0.0013	0					0.0011
	Ka/Ks	0	0.5682	0.2955	0	0	0	0	0.1234
rpoB	Ks	0.0079	0.0026	0.0026	0.0093	0.004	0.004	0.0026			0.0047
	Ka	0.0004	0.0004	0.0004	0.0004	0.0012	0.0012	0					0.0006
	Ka/Ks	0.0506	0.1538	0.1538	0.043	0.3	0.3	0	0.1431
rpoC1	Ks	0.0021	0.0021	0.0021	0.0063	0.0042	0.0042	0.0021			0.0033
	Ka	0.0006	0	0.0006	0.0006	0.0006	0.0006	0.0006					0.0005
	Ka/Ks	0.2857	0	0.2857	0.0952	0.1429	0.1429	0.2857	0.1769
rpoC2	Ks	0.0042	0.0021	0.0053	0.0042	0.0021	0.0021	0.0042			0.0035
	Ka	0.0032	0.0032	0.0032	0.0029	0.0029	0.0029	0.0022					0.0029
	Ka/Ks	0.7619	1.5238	0.6038	0.6905	1.381	1.381	0.5238	0.9808
Other genes (8)
accD	Ks	0.0064	0.0064	0.0129	0.0096	0.0064	0.0064	0.0032		0.1791	0.0073	0.0041		0.0021
	Ka	0.0026	0.0026	0.0026	0.0043	0.0026	0.0026	0.0017					0.0027
	Ka/Ks	0.4063	0.4063	0.2016	0.4479	0.4063	0.4063	0.5312	0.4008
ccsA	Ks	0.0045	0.0183	0.0183	0.0045	0.0137	0.0137	0.0045			0.0111
	Ka	0.0013	0.0013	0.0013	0.0013	0.0013	0.0013	0.0013					0.0013
	Ka/Ks	0.2889	0.071	0.071	0.2889	0.0949	0.0949	0.2889	0.1712
cemA	Ks	0.0067	0	0	0	0	0	0			0.001
	Ka	0.0037	0.0037	0.0037	0.0055	0.0037	0.0037	0.0018					0.0037
	Ka/Ks	0.5522	0	0	0	0	0	0	0.0789
clpP	Ks	0	0	0.0071	0	0	0	0			0.001
	Ka	0	0.0022	0	0	0	0	0					0.0003
	Ka/Ks	0	0	0	0	0	0	0	0
matK	Ks	0	0	0	0.003	0	0	0.003			0.0009
	Ka	0.0017	0.0034	0.0026	0.0034	0.0034	0.0034	0.0026					0.0029
	Ka/Ks	0	0	0	1.1333	0	0	0.8667	0.2857
ycf1	Ks	0.0124	0.0124	0.0115	0.0115	0.0115	0.0115	0.0088			0.0114
	Ka	0.0057	0.0039	0.0034	0.0053	0.0046	0.0046	0.005					0.0046
	Ka/Ks	0.4597	0.3145	0.2957	0.4609	0.4	0.4	0.5682	0.4141
ycf2	Ks	0	0	0.0007	0	0	0	0			0.0001
	Ka	0.0006	0.0006	0.0004	0.0004	0.0004	0.0004	0.0004					0.0005
	Ka/Ks	0	0	0.5714	0	0	0	0	0.0816
ycf68	Ks	0	0	0	0	0	0	0			0
	Ka	0	0	0	0	0	0	0.0028					0.0004
	Ka/Ks	0	0	0	0	0	0	0	0
